# Supplementary material for: The Impact of Corticosteroids on Mortality in Acute Exacerbations of Idiopathic Pulmonary Fibrosis: A Meta-Analysis
Source: Adv Respir Med. 2025 Mar 28;93(2):6. doi: 10.3390/arm93020006 (PMC12024352; doi:10.3390/arm93020006)
Supplement: Supplementary file 1 [file arm-93-00006-s001.zip]

Archive with 1 entries (1 files):
- arm-3497329-supplementary.pdf
